# Supplementary material for: Evolutionary Diversification of Host-Targeted Bartonella Effectors Proteins Derived from a Conserved FicTA Toxin-Antitoxin Module
Source: Microorganisms. 2021 Jul 31;9(8):1645. doi: 10.3390/microorganisms9081645 (PMC8401265; doi:10.3390/microorganisms9081645)
Supplement: Supplementary file 1 [file microorganisms-09-01645-s001.zip]

Archive with 1 entries (1 files):
- microorganisms-1306119-supplementary.pdf
